# Supplementary material for: Non-concussive head impacts sustained during American football correlate with changes in gut microbiome diversity and composition
Source: PLoS One. 2026 May 6;21(5):e0345651. doi: 10.1371/journal.pone.0345651 (PMC13148679; doi:10.1371/journal.pone.0345651)
Supplement: S4 File — Linear models examined in our analysis are provided here. (XLSX) [file pone.0345651.s008.xlsx]

## Sheet: Master Data Sheet Key
Fecal Sample Before or After Practice/Game?	Data Input	Interpretaitons
	Blank	No Sample
	1	Sample, no practice/game
	2	Before Practice/Game
	3	After Practce/Game
Sustained Concussion	0	no
	1	Yes
Practice/Game/None	0	None
	1	Practice with Helmets
	2	Game
Bristol Stool Scale	0Blank	No Sample
	1	Type 1
	2	Type 2
	3	Type 3
	4	Type 4
	5	Type 5
	6	Type 6
	7	Type 7
Stool Color	Blank	No Sample
	1	Red
	2	Black
	3	Brown
	4	Slightly Green
	5	Very Green
Blood in Stool	Blank	No Sample or Answer
	1	No
	2	Yes
Subjective Stress Score	BLANK	No Sample or Answer
	Continuous	(0-20) Higher = More Stress
Hours of Sleep	BLANK	No Sample or Answer
	Continuous	Higher = More Sleep
Sleep Quality	BLANK	No Sample or Answer
	Continuous	(0-4) Higher = Better Sleep
Symptoms	BLANK	No Sample or Answer
	Continuous	(0-6) Higher = More Severe
Symptom Score	BLANK	No Sample or Answer
	Continuous	(0-18) Higher = More Severe
Self-Reported Illness	Blank	No Sample or Answer
	1	No Illness
	2	Minor Illness
	3	Mild Illness
	4	Severe Illness
Vomitted	Blank	No Sample or Answer
	1	No
	2	Yes
Suspected Head Impact on the field	0	No Sample or Answer
	1	No
	2	Yes
Suspected Head Impact off the field	0	No Sample or Answer
	1	No
	2	Yes
Currently being treated for orthopedic injury	Blank	No Sample or Answer
	1	No
	2	Yes
Fiber, Red Meat, refined carbs & sugar	0	No Sample or Answer
	1	Almost none
	2	Less than normal
	3	A normal amount
	4	More than normal
	5	Far more than normal
Diet Sodas	BLANK	No Sample or Answer
	Continuous	number of diet sodas
NSAIDs, Caffiene, Nicotine, Cannabis	Blank	No Sample or Answer
	1	none at all
	2	Less than normal
	3	A normal amount
	4	More than normal
Supplements	0	No Sample or Answer
	1	No
	2	Yes
Prescription Meds	0	No Sample or Answer
	1	No
	2	Yes
	3	Start of new antibiotic
Alcohol	BLANK	No Sample or Answer
	Continuous	Number of drinks (max 10)
Change of Living Circumstance	0	No
	1	Move into temporary dorm
	2	Move into fraternity
	3	Begin Fraternity Meal Plan
Practice/Game	0	None
	1	Practice
	2	Game
Home/Away	0	None
	1	Home
	2	Away
Age		Continuous
Sex	1	Male
Race/Ethnicity	1	White or Caucasian
Age Started Playing Football		Continuous
Class Year	1	Junior
	2	Senior
Position	1	OL
	2	LB
	3	DB
	4	DL
	5	SPEC
Number of Past Concussions		Continuous
Days since last concussion (from Aug 4th)		Continuous
	0	none
Height		Continuous (cm)
Attempts to eat high amounts or low amounts of certain macromolecules	0	No
	1	Yes
Days since last antibiotic dose (from Aug 4th) if in the past 12 months		Continuous
	0	none
Prescription Medications	0	None
	1	Conserta 54 mg and Ridallin 10 mg
Diagnoses Disorders or Health Conditions	0	None
	1	Anxiety
	2	ADHD
Symptoms		Continuous - higher number = more symptoms
mBESS (Balance Error Scoring System)		Continuous - lower = worse balance
Memory		Continuous - higher = better
Reaction time (ms)		Continuous - higher = worse
ImpulseControl (ms)		Continuous - higher = worse
InspectionTime (ms)		Continuous - higher = worse
Weight (kg)		Continuous

## Sheet: Finalized factors
Exclude?	Variable	Description / Rationale for removal	Notes
no	Impact load	Impacts of severity 1 X17, severity 2 X24, severity 3 X36, severity 4 X53.5, severity 5 X63	Midpoint of force range for each severity level
no	Number of head impacts	Number of head impacts sustained during each session
no	Non-specific impact load	Impact load calculated from accelerometer worn on players backs/	(Team Average for participants 8 and 16)
no	Stress Rating	5 questions adopted from PHQ to assess psychological stress	continuous
no	hours of sleep		continuous
no	Sleep quality		continuous
no	Symptom score	combination of ratings of headache, nausea, and dizziness	continuous
no	Alcohol	number of drinks	continuous
no	Diet sodas	number of sodas	continuous
no	Total Player load	Measure of physical exertion from accelerometer / GPS data	continuous (Team Average for participants 8 and 16)
no	NSAIDs		"normal amount, more than normal..."
no	Caffeine		"normal amount, more than normal..."
no	Nicotine		"normal amount, more than normal..."
no	Vomitting	only three reported case	binary
no	Preworkout		binary
no	Change in living or dining circumstances		binary
no	Bristol Stool Scale	1-7 rating of stool character (1 = constipation, 7 = diarrhea)	Ordinal/continuous variable?
no	Self-reported illness	No, minor, mild, or severe illness
no	Orthopedic injury		binary
no	Anxiety Symptoms	GAD 7
no	Depression Symptoms	PHQ 9
no	Somatization Symptoms	SSS 8
no	mBESS	Balance Error Scoring System
no	Working memory
no	Reaction Time
no	Impulse Control
no	Inspection time
yes	Stool color	Very homogeneous answers
yes	Headache, nausea, dizziness	combined into symptom score	combined into symptom score
yes	Fiber consumption	not confident with this reporting method, and answers are very homogeneous
yes	Red Meat Consumptoion	not confident with this reporting method, and answers are very homogeneous
yes	Refine carbohydrate consumption	not confident with this reporting method, and answers are very homogeneous
yes	Protein powder	only reported 5 times
yes	Multi vitamin	only used regularly by one player
yes	Fish oil	only used regularly by one player
yes	Cannabis use	only one participants used cannabis
yes	Sustained concussion	Only one concussion was sustained by one player
yes	Total Impacts - Not head specific	non specific impact load is more suitable	measurement from wearable GPS/accelerometer
yes	Total distance	Player load is a more suitable measurement of workout stress	measurement from wearable GPS/accelerometer
yes	Suspected Head Impact on the Field	only used to verify impact monitoring
yes	Suspected Head Impact off the Field	no one reported a head impact off of the field
yes	Blood in stool	only one data point
yes	weight	sparce, inaccurate reporting
yes	Supplments: probiotics, fiber supplements, creatine, Vit D, Collagen	no participants used these supplements
yes	Prescription Medications	only one participant used prescription medications regularly
yes	Migraine assessment	no migraine symptom reported
yes	ADHD assessment	Most likely has a causal impact on concussion

## Sheet: Pre-Participation Questionaire 
Researcher Notes	Timestamp	After reading the risks associated with this portion of the study, do you still wish to participate?	Participant ID	Date of Birth	What is your age?	Sex	Race/Ethnicity	Age Started Playing Football	Class Year	Postion	Have you been diagnosed with a concussion in the past 12 months?	Days since last concussion (from Aug 4th)	Height (cm)	High Amounts of Protein	High Amounts of Carbohydrates	High Amounts of Fat	Avoids Sugars	Avoids Carbs	Avoids Saturated Fats	Days since last antibiotic dose	Presciption Medication	Diagnoses Disorders or Health Conditions	Anxiety Symptoms	Depression Symptoms	Somatization Symptoms	ADHD Symptoms	Migraine Assessment	Weight (lbs)	Do you attempt to partake in any restrictive or exclusionary diets?	Do you attempt to eat high amounts of any of the following macromolecules?	Do you attempt to eat low amounts of any of the following macromolecules?	Do you regularly take any of the following supplements?	Have you been prescribed oral antibiotics in the past 12 months (e.g. amoxicillin, doxycycline, penicillin, etc.)?	If you have been prescribed oral antibiotics in the past 12 months, approximately when was your last dose?	If you have been prescribed oral antibiotics in the past 12 months, which oral antibiotics were your prescribed?	Including any concussions in the past 12 months, how many total concussions have you been diagnosed with in the past?	Please list the approximate date of your MOST RECENT diagnosed concussion (if applicable).	Please list the approximate date of your SECOND MOST RECENT diagnosed concussion (if applicable).	Please list the approximate date of your THIRD MOST RECENT diagnosed concussion (if applicable).	Please list the approximate date of your FOURTH MOST RECENT diagnosed concussion (if applicable).	If you regularly take any prescription medications, please list them here along with the doses and frequency.	If you are currently diagnosed with any underlying medical conditions (orthopedic, psychological, gastrointestinal, cardiac, etc.), please select them here.	Feeling nervous, anxious, or on edge	Not being able to stop or control worrying	Worrying too much about different things	Trouble relaxing	Being so restless that it is hard to sit still	Becoming easily annoyed or irritable	Feeling afraid as if something awful might happen
	2022-08-04 22:14:21	Yes	1212	2001-11-30	20																							275	No pig products			beetroot powder	No			0							2	1	1	1	1	0	1
	2022-08-04 21:05:14	Yes	1313	2001-07-11	21																							180					No			0							0	0	1	0	0	0	0
	2022-08-04 15:10:49	Yes	1414	2001-11-05	20																							195		Protein, Carbohydrates			No			0							0	0	0	0	0	1	1
"5515" ID Switched to 1515	2022-08-07 20:05:42	Yes	1515	2000-12-18	21																							215					Yes	2022-05-18	Amoxicillin, Azithromycin	2	2022-03-21	2018-10-21					0	0	0	0	0	0	0
	2022-08-04 22:28:42	Yes	1717	2002-03-29	20																							230		Protein, Carbohydrates		Protein Powder, Creatine	No			0							0	0	0	0	0	0	0
	2022-08-04 23:01:25	Yes	1818	2001-11-29	20																							250					No			2	2021-02-15	2015-04-01					0	0	0	0	0	0	0
	2022-08-04 23:12:14	Yes	2323	2002-10-25	19																							285		Protein, Carbohydrates	Saturated Fats, Unsaturated Fats, Sugars	Protein Powder, Creatine, Pre-workout, Multi-vitamin	Yes	2022-05-02	I am unsure	1	2015-10-01						0	0	0	0	0	0	0
	2022-08-04 21:57:27	Yes	2424	2002-02-15	20																							210		Protein		Pro-biotics, Fiber Supplements	No			0							0	0	0	0	0	0	0
	2022-08-04 15:22:30	Yes	2525	2001-07-09	21																							285		Protein, Fiber	Saturated Fats, Sugars	Protein Powder, Creatine, Pre-workout, Multi-vitamin, Vitamin D, Fish Oil	Yes	2022-02-08	Penicillin	1	2021-02-22						1	0	1	1	2	1	2
	2022-08-05 07:05:31	Yes	0303	2000-07-18	22																							280					Yes	2022-02-20	Amoxicillin	0							2	2	2	2	2	2	0
	2022-08-04 21:07:41	Yes	0101	2001-02-18	21	1	1	8	2	1	1	1809	190.5	1	1	0	1	0	0	64	0	0	0	0	1	8	0	305	Carinvore	Protein, Carbohydrates	Sugars	Pre-workout	Yes	2022-06-01	Amoxicillin	1	2017-08-21				no		0	0	0	0	0	0	0
	2022-08-04 15:10:06	Yes	0202	2002-09-30	19						1	2272						0	0	44777			0	0	0	6	0	295		Protein, Carbohydrates	Saturated Fats, Sugars		No			1	2016-05-15						0	0	0	0	0	0	0
	2022-08-04 15:13:19	Yes	0404	1999-09-29	22	1	1	13	2	2	0	0	185.42	0	0	0	0	0	0	99	0	0	0	0	3	0	0	215					Yes	2022-04-27	Amoxicillin	0							0	0	0	0	0	0	0
	2022-08-04 23:07:25	Yes	0505	2001-05-14	21	1	1	10	2	3	1	299	177.8	1	1	0	0	0	0	0	0	1	10	6	6	16	0	185		Protein, Carbohydrates		Protein Powder	No			1	2021-10-09					Anxiety	3	1	2	1	1	1	1
	2022-08-07 20:07:06	Yes	0606	2000-02-09	22						0	44777						0	0				8	3	3	9	0	240		Protein	Sugars	Protein Powder, Creatine, Pre-workout, Fish Oil, Collagen	No			0							2	1	2	1	0	2	0
	2022-08-07 20:16:16	Yes	0707	2000-06-23	22						0	44777						0	0				0	0	0	7	0	295		Protein, Carbohydrates, Fiber		Protein Powder, Creatine, Pre-workout, Multi-vitamin, Vitamin D, Fish Oil, Magnesium, l theanine, k2	No			0							0	0	0	0	0	0	0
	2022-08-04 14:54:31	Yes	0808	2000-09-22	21	1	1	10	2	4	2	284	193	1	1	0	0	0	0	0	0	0	3	0	1	6	0	240		Protein, Carbohydrates		Protein Powder, Pre-workout	No			2	2021-10-24	2018-09-22					1	0	0	0	1	1	0
	2022-08-04 21:04:26	Yes	0909	2001-06-23	21	1	1	8	1	2	1	341	188	1	0	0	0	0	0	0	0	0	0	3	4	7	0	230		Protein		Protein Powder, Creatine, Pre-workout, Fish Oil	No			1	2021-08-28						0	0	0	0	0	0	0
	2022-08-04 21:00:35	Yes	1616	2000-12-12	21	1	1	9	2	5	2	1572	188	1	0	0	0	1	1	0	1	2	3	1	1	9	0	245		Protein	Carbohydrates, Saturated Fats	Protein Powder	No			2	2018-04-15	2017-09-30			Conserta 54 MG Daily Ridallin 10 MG As need	Attention Deficit Hyperactive Disorder	0	1	1	0	0	0	1
[truncated: 35 more columns]

## Sheet: Bray-Curtis Dissimilarity
	Variable	0-24 hours post					24-48 hours post					48-72 hours post
		Estimate	Std. Error	df	t value	p (adjusted p)	Estimate	Std. Error	df	t value	p (adjusted p)	Estimate	Std. Error	df	t value	p (adjusted p)
	Intercept	0.197428	0.0635445	141.743	3.10693	0.0023 (0.0354)	0.209514	0.0639368	130.425	3.27689	0.0013 (0.0104)	0.199626	0.0631075	134.719	3.16327	0.0019 (0.0149)
	Impact Load	0.00015377	0.000108741	193.381	1.41409	0.1589 (0.3080)	3.34151e-05	0.000109482	194.92	0.305212	0.7605 (0.8732)	0.000287037	0.000140216	194.13	2.0471	0.0420 (0.1447)
	Time (hour)	2.78242e-05	1.18802e-05	193.215	2.34206	0.0202 (0.0846)	4.15883e-05	1.25668e-05	194.738	3.30937	0.0011 (0.0104)	4.5623e-05	1.22898e-05	194.965	3.71225	0.0003 (0.0065)
	Impact load*time	-7.82762e-08	6.4871e-08	192.409	-1.20664	0.2291 (0.4177)	-3.96511e-08	6.17702e-08	194.278	-0.641912	0.5217 (0.6738)	-1.62998e-07	1.04239e-07	193.84	-1.56369	0.1195 (0.2850)
	Player load	0.000133221	3.36849e-05	194.84	3.95492	0.0001 (0.0033)	0.00012938	3.34089e-05	195.376	3.87261	0.0001 (0.0023)	0.000116338	3.34614e-05	195.254	3.47677	0.0006 (0.0065)
	Orthopedic injury	0.0106443	0.0174217	191.421	0.610976	0.5419 (0.6462)	0.00932751	0.0168733	194.192	0.552798	0.5810 (0.7162)	0.010355	0.0168437	194.622	0.61477	0.5394 (0.6689)
	Type 1 - Severe constipation	-0.0905658	0.0391732	192.2	-2.31193	0.0218 (0.0846)	-0.0657809	0.0574952	192.448	-1.14411	0.2540 (0.3937)	-0.0748907	0.0569316	192.705	-1.31545	0.1899 (0.2896)
	Type 2 - Minor constipation	-0.0581556	0.0211641	192.305	-2.74784	0.0066 (0.0509)	-0.0564121	0.0214437	193.196	-2.6307	0.0092 (0.0476)	-0.0536494	0.0212791	193.279	-2.52123	0.0125 (0.0646)
	Type 3 - Normal	-0.0286114	0.013378	194.672	-2.13869	0.0337 (0.0950)	-0.0396518	0.0132368	193.394	-2.99557	0.0031 (0.0192)	-0.0353654	0.0132647	193.79	-2.66613	0.0083 (0.0516)
	Type 6 - Minor diarrhea	0.00394691	0.0192269	191.381	0.205281	0.8376 (0.8376)	0.0272812	0.0183523	194.147	1.48653	0.1388 (0.2868)	0.025227	0.0181784	194.404	1.38775	0.1668 (0.2896)
	Type 7 - Severe Diarrhea	0.0893258	0.0784504	192.724	1.13863	0.2563 (0.4210)	0.0930181	0.0486976	194.873	1.91011	0.0576 (0.1984)	0.0955169	0.0487558	194.749	1.95909	0.0515 (0.1597)
	Less caffeine	0.0270608	0.0245384	175.282	1.10279	0.2716 (0.4210)	-0.0170889	0.0252875	175.432	-0.675785	0.5001 (0.6738)	-0.0134611	0.0249208	173.776	-0.540158	0.5898 (0.6874)
	Normal caffeine	-0.0208674	0.0184505	144.86	-1.13099	0.2599 (0.4210)	-0.0321247	0.0195229	144.535	-1.64549	0.1020 (0.2433)	-0.0254335	0.019369	140.368	-1.3131	0.1913 (0.2896)
	More caffeine	-0.0325225	0.041855	191.293	-0.777029	0.4381 (0.5659)	-0.0967378	0.0551452	195.879	-1.75424	0.0810 (0.2281)	-0.0828583	0.0547964	195.763	-1.51211	0.1321 (0.2896)
	Less NSAIDs	0.059737	0.0362698	192.818	1.64702	0.1012 (0.2413)	0.0542994	0.0357819	194.811	1.51751	0.1308 (0.2868)	0.050784	0.0352766	194.835	1.4396	0.1516 (0.2896)
	Normal NSAIDs	0.0320098	0.0146108	194.909	2.19083	0.0297 (0.0919)	0.0349986	0.0140856	195.866	2.48471	0.0138 (0.0611)	0.0327675	0.0138996	195.892	2.35744	0.0194 (0.0778)
	More NSAIDs	-0.0629073	0.0648902	194.955	-0.969442	0.3335 (0.4700)	0.029807	0.0401041	194.268	0.74324	0.4582 (0.6738)	0.0298175	0.0396147	194.544	0.752688	0.4525 (0.6100)
	Less nicotine	-0.00997461	0.0249591	116.712	-0.399639	0.6902 (0.7641)	-0.0333357	0.027262	130.567	-1.22279	0.2236 (0.3648)	-0.0353403	0.0265613	125.478	-1.33052	0.1858 (0.2896)
	Normal nicotine	-0.00963073	0.0232012	86.3448	-0.415096	0.6791 (0.7641)	-0.00149768	0.025026	69.4908	-0.0598449	0.9525 (0.9525)	-0.00175027	0.024631	63.4659	-0.0710599	0.9436 (0.9922)
	More nicotine	0.0502184	0.0490288	194.715	1.02426	0.3070 (0.4532)	0.0691776	0.0548901	194.135	1.26029	0.2091 (0.3601)	0.0773147	0.0540088	194.534	1.43152	0.1539 (0.2896)
	Pre-workout drink	0.0617364	0.0208347	193.703	2.96316	0.0034 (0.0354)	0.0859512	0.0218681	193.952	3.93043	0.0001 (0.0023)	0.0762225	0.0214906	194.204	3.54679	0.0005 (0.0065)
	Number of diet sodas	-0.00365429	0.0175101	193.881	-0.208696	0.8349 (0.8376)	-0.00320122	0.01831	194.004	-0.174834	0.8614 (0.9400)	-0.00774913	0.0181335	193.904	-0.427337	0.6696 (0.7414)
	Alcohol	0.00191221	0.00312827	191.92	0.611269	0.5417 (0.6462)	0.000363559	0.00296406	193.446	0.122656	0.9025 (0.9400)	-5.05417e-06	0.00294606	193.127	-0.00171557	0.9986 (0.9986)
	Hours of sleep	0.0202316	0.00849605	168.6	2.38129	0.0184 (0.0846)	0.0152184	0.00861513	179.32	1.76648	0.0790 (0.2281)	0.0144298	0.00848592	178.524	1.70044	0.0908 (0.2559)
	Sleep quality	-0.0141333	0.00989516	187.537	-1.42831	0.1549 (0.3080)	-0.00659481	0.00968435	191.694	-0.680976	0.4967 (0.6738)	-0.00505433	0.00958763	191.033	-0.527172	0.5987 (0.6874)
	Stress rating	-0.00827752	0.00328566	179.524	-2.51929	0.0126 (0.0783)	-0.00751189	0.00336208	173.311	-2.2343	0.0267 (0.1036)	-0.007857	0.00334756	169.961	-2.34708	0.0201 (0.0778)
	Symptom score	-0.00791224	0.00845083	192.773	-0.936268	0.3503 (0.4722)	-0.00441186	0.00841513	193.075	-0.524277	0.6007 (0.7162)	-0.00511807	0.00823004	192.867	-0.621877	0.5348 (0.6689)
	Minor illness	-0.040053	0.0241225	193.501	-1.6604	0.0985 (0.2413)	-0.036308	0.0262124	195.739	-1.38515	0.1676 (0.3247)	-0.0293673	0.0260115	195.846	-1.12901	0.2603 (0.3668)
	Mild illness	0.0782467	0.0348314	194.891	2.24644	0.0258 (0.0889)	0.0468942	0.0358505	195.951	1.30805	0.1924 (0.3508)	0.045831	0.0353394	195.905	1.29688	0.1962 (0.2896)
	Vomitted	0.0120149	0.0428671	191.976	0.280282	0.7796 (0.8333)	-0.00497082	0.0437603	192.338	-0.113592	0.9097 (0.9400)	0.00213672	0.0427221	192.17	0.0500144	0.9602 (0.9922)
	Change in living or dining	-0.037236	0.0245173	192.479	-1.51877	0.1305 (0.2889)	-0.0383404	0.022522	191.842	-1.70236	0.0903 (0.2333)	-0.0353493	0.0221406	192.144	-1.59658	0.1120 (0.2850)

## Sheet: Coriobacteriales
	Variable	0-24 hours post					24-48 hours post					48-72 hours post
		Estimate	Std. Error	df	t value	p (adjusted p)	Estimate	Std. Error	df	t value	p (adjusted p)	Estimate	Std. Error	df	t value	p (adjusted p)
	Intercept	0.0286854	0.0086887	131.887	3.30146	0.0012 (0.0384)	0.0316212	0.00863259	124.773	3.66301	0.0004 (0.0114)	0.0274975	0.00849064	124.675	3.23857	0.0015 (0.0477)
	Impact Load	2.52454e-05	1.47645e-05	193.036	1.70987	0.0889 (0.4561)	-4.27113e-06	1.49935e-05	193.853	-0.284865	0.7761 (0.8845)	-4.60368e-05	1.88353e-05	192.893	-2.44418	0.0154 (0.1593)
	Time (hour)	3.67251e-06	1.61296e-06	192.771	2.27687	0.0239 (0.3703)	3.13514e-06	1.67751e-06	192.558	1.86892	0.0632 (0.5464)	1.43037e-06	1.64305e-06	193.517	0.870558	0.3851 (0.7598)
	Impact load*time	-1.18687e-08	8.80593e-09	192.029	-1.3478	0.1793 (0.5559)	3.50881e-09	8.44902e-09	193.039	0.415292	0.6784 (0.8845)	3.62083e-08	1.41242e-08	192.759	2.56356	0.0111 (0.1593)
	Player load	4.04747e-07	4.57618e-06	194.63	0.0884465	0.9296 (0.9687)	1.36707e-06	4.59292e-06	194.594	0.297647	0.7663 (0.8845)	3.64657e-06	4.48022e-06	193.836	0.813926	0.4167 (0.7598)
	Orthopedic injury	-0.00371442	0.00236446	191.012	-1.57093	0.1179 (0.4561)	-0.00304013	0.00236034	190.654	-1.288	0.1993 (0.8646)	-0.00393958	0.00225114	193.26	-1.75004	0.0817 (0.4573)
	Type 1 - Severe constipation	0.0013468	0.00531732	191.767	0.253286	0.8003 (0.9277)	0.00148349	0.00536048	191.484	0.276746	0.7823 (0.8845)	0.00918876	0.00760635	191.24	1.20804	0.2285 (0.5449)
	Type 2 - Minor constipation	0.00289421	0.00287286	191.886	1.00743	0.3150 (0.7511)	0.00270999	0.00289222	191.805	0.936995	0.3499 (0.8845)	0.00474418	0.00284332	191.859	1.66854	0.0968 (0.4573)
	Type 3 - Normal	-0.000980711	0.00181723	194.402	-0.539674	0.5900 (0.9159)	-0.000573818	0.00183737	193.883	-0.312303	0.7551 (0.8845)	0.00258393	0.00177266	192.369	1.45765	0.1466 (0.5048)
	Type 6 - Minor diarrhea	-0.0020139	0.00260945	191.005	-0.771774	0.4412 (0.8948)	-0.00214322	0.00261978	190.661	-0.818091	0.4143 (0.8845)	0.0039896	0.0024371	192.968	1.63703	0.1033 (0.4573)
	Type 7 - Severe Diarrhea	-0.00287547	0.0106499	192.295	-0.269999	0.7875 (0.9277)	-0.00100738	0.0106864	192.023	-0.094268	0.9250 (0.9558)	-0.0052824	0.00777542	194.803	-0.679372	0.4977 (0.8572)
	Less caffeine	0.00505547	0.00334464	179.392	1.51151	0.1324 (0.4561)	0.00514078	0.00339398	182.224	1.51467	0.1316 (0.6799)	0.000783322	0.0033411	175.482	0.23445	0.8149 (0.9025)
	Normal caffeine	0.00117818	0.00252051	153.547	0.467437	0.6409 (0.9159)	0.00114524	0.00254894	157.794	0.449301	0.6538 (0.8845)	0.000166361	0.00261186	140.868	0.0636944	0.9493 (0.9493)
	More caffeine	-0.00116674	0.00569485	192.453	-0.204876	0.8379 (0.9277)	-0.00125372	0.00574458	192.986	-0.218244	0.8275 (0.8845)	-0.00346891	0.00733335	194.852	-0.473032	0.6367 (0.8972)
	Less NSAIDs	-0.00358103	0.00492386	192.392	-0.72728	0.4679 (0.8948)	-0.00391538	0.004959	192.133	-0.789551	0.4308 (0.8845)	-0.00632002	0.00472308	193.521	-1.33811	0.1824 (0.5141)
	Normal NSAIDs	-0.00142329	0.00198505	194.736	-0.717005	0.4742 (0.8948)	-0.00159335	0.00199762	194.695	-0.797622	0.4261 (0.8845)	-0.00159825	0.00187356	194.847	-0.853054	0.3947 (0.7598)
	More NSAIDs	-0.0137376	0.00881912	195	-1.55771	0.1209 (0.4561)	-0.00885221	0.00877229	194.641	-1.00911	0.3142 (0.8845)	-0.00255268	0.00529531	193.208	-0.482063	0.6303 (0.8972)
	Less nicotine	-0.000980625	0.00341724	123.403	-0.286964	0.7746 (0.9277)	-0.000847929	0.00347814	132.28	-0.243788	0.8078 (0.8845)	-0.000725258	0.00357382	127.363	-0.202936	0.8395 (0.9025)
	Normal nicotine	-0.00165568	0.00318517	94.209	-0.519809	0.6044 (0.9159)	-0.00114219	0.00322639	98.4711	-0.354015	0.7241 (0.8845)	-0.00114382	0.00333932	66.8569	-0.342532	0.7330 (0.9025)
	More nicotine	-0.00849289	0.00666022	194.528	-1.27517	0.2038 (0.5743)	-0.00769358	0.00668245	194.542	-1.15131	0.2510 (0.8646)	-0.0089504	0.00721935	193.166	-1.23978	0.2166 (0.5449)
	Pre-workout drink	-0.000129998	0.00283329	194.31	-0.0458822	0.9635 (0.9687)	0.000701787	0.00286834	193.782	0.244667	0.8070 (0.8845)	-0.000566408	0.00287923	193.719	-0.196722	0.8443 (0.9025)
	Number of diet sodas	-0.00164184	0.0023778	193.579	-0.690489	0.4907 (0.8948)	-0.00168076	0.00240069	193.2	-0.700113	0.4847 (0.8845)	-0.00131951	0.00242409	192.524	-0.544331	0.5868 (0.8972)
	Alcohol	0.000701444	0.000424607	191.533	1.65199	0.1002 (0.4561)	0.000703625	0.000403784	191.849	1.74258	0.0830 (0.5464)	0.000685985	0.000393843	191.683	1.74177	0.0832 (0.4573)
	Hours of sleep	-0.00201966	0.00115869	173.271	-1.74307	0.0831 (0.4561)	-0.00231611	0.00116189	177.438	-1.99341	0.0477 (0.5464)	-0.00175514	0.00113986	179.472	-1.53979	0.1254 (0.4858)
	Sleep quality	-0.000481585	0.00134706	189.759	-0.357509	0.7211 (0.9277)	-0.000492616	0.00136029	190.579	-0.362141	0.7176 (0.8845)	-0.000419396	0.00128397	191.125	-0.32664	0.7443 (0.9025)
	Stress rating	-0.00082283	0.000447675	182.953	-1.83801	0.0677 (0.4561)	-0.000774522	0.000451735	182.225	-1.71455	0.0881 (0.5464)	-0.000604186	0.000449922	171.739	-1.34287	0.1811 (0.5141)
	Symptom score	-0.00133015	0.00114725	192.383	-1.15943	0.2477 (0.6399)	-0.00143388	0.00118083	192.359	-1.2143	0.2261 (0.8646)	0.000647688	0.00109971	191.428	0.588962	0.5566 (0.8972)
	Minor illness	0.00071438	0.00327533	193.11	0.218109	0.8276 (0.9277)	0.000756418	0.00330466	192.994	0.228894	0.8192 (0.8845)	-0.000247827	0.00355893	194.387	-0.0696352	0.9446 (0.9493)
	Mild illness	-0.00215057	0.0047322	194.738	-0.454454	0.6500 (0.9159)	-0.00279155	0.00476645	194.621	-0.585667	0.5588 (0.8845)	0.00195	0.00473953	194.939	0.411434	0.6812 (0.9025)
	Vomitted	-0.00290386	0.00581849	191.585	-0.499075	0.6183 (0.9159)	-0.00287232	0.00597086	191.709	-0.481056	0.6310 (0.8845)	-0.00605148	0.00571378	190.852	-1.0591	0.2909 (0.6441)
	Change in living or dining	0.000130689	0.00332814	192.053	0.039268	0.9687 (0.9687)	1.98528e-05	0.00337241	191.348	0.00588684	0.9953 (0.9953)	0.00073682	0.00295788	190.679	0.249104	0.8035 (0.9025)

## Sheet: Prevotellaceae
	Variable	0-24 hours post					24-48 hours post					48-72 hours post
		Estimate	Std. Error	df	t value	p (adjusted p)	Estimate	Std. Error	df	t value	p (adjusted p)	Estimate	Std. Error	df	t value	p (adjusted p)
	Intercept	0.00671931	0.00996889	11.7631	0.674028	0.5133 (0.8928)	0.00494334	0.00968939	11.9235	0.510181	0.6192 (0.9956)	-0.00240115	0.00946398	12.3029	-0.253715	0.8039 (0.9983)
	Impact Load	-1.80466e-05	1.06601e-05	190.273	-1.69291	0.0921 (0.5711)	1.63931e-05	1.07543e-05	190.361	1.52433	0.1291 (0.6669)	-3.89385e-05	1.35474e-05	190.207	-2.87424	0.0045 (0.0492)
	Time (hour)	-7.43529e-07	1.16314e-06	190.157	-0.639245	0.5234 (0.8928)	-5.30054e-08	1.19996e-06	190.176	-0.0441728	0.9648 (0.9991)	2.51195e-09	1.18338e-06	190.306	0.0021227	0.9983 (0.9983)
	Impact load*time	9.62802e-09	6.34529e-09	190.143	1.51735	0.1308 (0.6302)	-6.54246e-09	6.04937e-09	190.242	-1.08151	0.2808 (0.9956)	2.80365e-08	1.01593e-08	190.229	2.7597	0.0064 (0.0492)
	Player load	-1.36013e-06	3.31699e-06	190.471	-0.410048	0.6822 (0.8928)	-2.25294e-06	3.30243e-06	190.53	-0.682206	0.4959 (0.9956)	7.47685e-07	3.23036e-06	190.41	0.231456	0.8172 (0.9983)
	Orthopedic injury	-0.000639493	0.00170071	190.021	-0.376015	0.7073 (0.8928)	-0.00101352	0.00168376	189.998	-0.601938	0.5479 (0.9956)	0.000523672	0.00162117	190.331	0.323021	0.7470 (0.9983)
	Type 1 - Severe constipation	4.60489e-05	0.00382846	190.072	0.012028	0.9904 (0.9904)	9.07706e-05	0.00382813	190.068	0.0237114	0.9811 (0.9991)	7.5908e-05	0.00545813	190.064	0.0139073	0.9889 (0.9983)
	Type 2 - Minor constipation	0.00304843	0.00206906	190.096	1.47334	0.1423 (0.6302)	0.00315751	0.00206664	190.114	1.52785	0.1282 (0.6669)	-0.000159141	0.00204292	190.183	-0.0778984	0.9380 (0.9983)
	Type 3 - Normal	-0.000359771	0.00131596	190.417	-0.273391	0.7848 (0.9336)	-0.000880726	0.00131812	190.38	-0.668171	0.5048 (0.9956)	0.00019694	0.00127412	190.174	0.15457	0.8773 (0.9983)
	Type 6 - Minor diarrhea	0.000847834	0.00187724	190.042	0.451637	0.6520 (0.8928)	0.000685687	0.00186917	190.022	0.36684	0.7141 (0.9956)	0.00329282	0.00175457	190.332	1.87671	0.0621 (0.3208)
	Type 7 - Severe Diarrhea	-0.0012093	0.00767447	190.122	-0.157574	0.8750 (0.9413)	-0.00253815	0.00763767	190.121	-0.332319	0.7400 (0.9956)	-0.0019435	0.0056229	190.57	-0.34564	0.7300 (0.9983)
	Less caffeine	-0.0011679	0.00248684	191.797	-0.469631	0.6392 (0.8928)	-0.000760027	0.00249599	191.843	-0.304499	0.7611 (0.9956)	0.00418916	0.00248126	192.15	1.68832	0.0930 (0.4117)
	Normal caffeine	0.00124525	0.00190023	192.297	0.655317	0.5130 (0.8928)	0.00107843	0.0019008	192.444	0.567357	0.5711 (0.9956)	0.00195121	0.00197684	192.985	0.987037	0.3249 (0.8392)
	More caffeine	0.000989625	0.00418057	191.199	0.23672	0.8131 (0.9336)	0.00105516	0.00417812	191.268	0.252544	0.8009 (0.9956)	0.00253963	0.00533035	190.953	0.476447	0.6343 (0.9983)
	Less NSAIDs	-0.00407086	0.00354894	190.138	-1.14706	0.2528 (0.8928)	-0.00387773	0.00354496	190.137	-1.09387	0.2754 (0.9956)	0.000164603	0.00340356	190.38	0.0483619	0.9615 (0.9983)
	Normal NSAIDs	-0.00283726	0.00143965	190.503	-1.9708	0.0502 (0.3890)	-0.00272936	0.0014371	190.566	-1.89921	0.0590 (0.4576)	-0.000708359	0.00135634	190.698	-0.522257	0.6021 (0.9983)
	More NSAIDs	0.000965267	0.00641802	190.739	0.150399	0.8806 (0.9413)	-0.00433115	0.00631187	190.607	-0.686191	0.4934 (0.9956)	-0.00308824	0.00381298	190.323	-0.809929	0.4190 (0.8659)
	Less nicotine	0.00114181	0.00264412	193.579	0.431831	0.6663 (0.8928)	0.00136101	0.00264872	193.594	0.513836	0.6080 (0.9956)	-0.00395144	0.00275053	193.981	-1.43661	0.1524 (0.5907)
	Normal nicotine	0.00762667	0.00250921	194.036	3.03947	0.0027 (0.0418)	0.00667554	0.00250702	194.183	2.66274	0.0084 (0.1302)	-0.00223389	0.0026907	194.905	-0.830226	0.4074 (0.8659)
	More nicotine	0.00321694	0.00483054	190.567	0.665959	0.5062 (0.8928)	0.000929	0.00480823	190.635	0.19321	0.8470 (0.9956)	-0.000738301	0.00519936	190.354	-0.141998	0.8872 (0.9983)
	Pre-workout drink	0.00074321	0.00207006	190.92	0.359028	0.7200 (0.8928)	-0.00028837	0.00208135	191.093	-0.138549	0.8900 (0.9956)	0.00964057	0.00209995	191.138	4.59085	0.0000 (0.0002)
	Number of diet sodas	-0.000755723	0.00171912	190.363	-0.439597	0.6607 (0.8928)	-0.000915518	0.00172032	190.334	-0.53218	0.5952 (0.9956)	-3.73365e-06	0.00174369	190.266	-0.00214124	0.9983 (0.9983)
	Alcohol	-0.000280367	0.000305699	190.088	-0.917134	0.3602 (0.8928)	-0.000171722	0.000288607	190.149	-0.595004	0.5525 (0.9956)	2.80294e-05	0.000282851	190.14	0.099096	0.9212 (0.9983)
	Hours of sleep	0.000745702	0.00086601	192.071	0.861078	0.3903 (0.8928)	0.000797256	0.000857959	192.075	0.929247	0.3539 (0.9956)	0.00187747	0.000844954	192.11	2.22197	0.0275 (0.1702)
	Sleep quality	-0.00059976	0.000991311	191.257	-0.605016	0.5459 (0.8928)	-0.000519783	0.000991716	191.332	-0.524125	0.6008 (0.9956)	-0.00102652	0.000939987	191.324	-1.09205	0.2762 (0.7783)
	Stress rating	-0.00109112	0.000331906	191.654	-3.28744	0.0012 (0.0373)	-0.00105684	0.00033236	191.886	-3.17979	0.0017 (0.0533)	-0.0004269	0.000335589	192.478	-1.27209	0.2049 (0.7057)
	Symptom score	0.000387834	0.000827062	190.162	0.46893	0.6397 (0.8928)	0.000107035	0.000844521	190.173	0.12674	0.8993 (0.9956)	-0.00025655	0.000789494	190.111	-0.324955	0.7456 (0.9983)
	Minor illness	5.81231e-05	0.0023642	190.233	0.0245847	0.9804 (0.9904)	-2.55799e-06	0.00236616	190.253	-0.00108107	0.9991 (0.9991)	-0.0029598	0.00257127	190.572	-1.1511	0.2511 (0.7783)
	Mild illness	-0.00238433	0.00343425	190.578	-0.69428	0.4884 (0.8928)	-0.00151589	0.00342941	190.604	-0.442026	0.6590 (0.9956)	-0.00229466	0.00344428	190.976	-0.666224	0.5061 (0.9805)
	Vomitted	-0.00214592	0.00418922	190.087	-0.512248	0.6091 (0.8928)	-0.000795355	0.00426589	190.105	-0.186445	0.8523 (0.9956)	-0.00376757	0.00409858	190.051	-0.919239	0.3591 (0.8564)
	Change in living or dining	-0.00559209	0.00239744	190.103	-2.33253	0.0207 (0.2141)	-0.00517206	0.00240805	190.064	-2.14782	0.0330 (0.3409)	-0.00593012	0.00212118	190.031	-2.79567	0.0057 (0.0492)

## Sheet: Prevotella
t
	Variable	0-24 hours post					24-48 hours post					48-72 hours post
		Estimate	Std. Error	df	t value	p (adjusted p)	Estimate	Std. Error	df	t value	p (adjusted p)	Estimate	Std. Error	df	t value	p (adjusted p)
	Intercept	0.00344589	0.00857858	10.8638	0.401686	0.6957 (0.9539)	0.001382	0.00833946	11.1332	0.165718	0.8713 (0.9855)	-0.00409591	0.00805525	12.1992	-0.508476	0.6202 (0.9581)
	Impact Load	-1.9558e-05	8.81637e-06	190.24	-2.21838	0.0277 (0.2154)	1.28453e-05	8.95323e-06	190.324	1.43471	0.1530 (0.7906)	-3.39547e-05	1.14907e-05	190.201	-2.95498	0.0035 (0.0437)
	Time (hour)	-6.05577e-07	9.61947e-07	190.136	-0.629533	0.5298 (0.9457)	7.82872e-09	9.98966e-07	190.156	0.00783683	0.9938 (0.9941)	-8.78782e-08	1.00372e-06	190.299	-0.0875523	0.9303 (0.9581)
	Impact load*time	1.00166e-08	5.24772e-09	190.124	1.90875	0.0578 (0.2986)	-5.01814e-09	5.03616e-09	190.215	-0.996423	0.3203 (0.9826)	2.41274e-08	8.61692e-09	190.223	2.80001	0.0056 (0.0437)
	Player load	-7.61989e-07	2.74338e-06	190.415	-0.277756	0.7815 (0.9539)	-1.62911e-06	2.74941e-06	190.477	-0.592531	0.5542 (0.9826)	1.17807e-06	2.73995e-06	190.402	0.429961	0.6677 (0.9581)
	Orthopedic injury	-0.00050334	0.00140651	190.015	-0.357865	0.7208 (0.9539)	-0.000931846	0.0014017	189.995	-0.664797	0.5070 (0.9826)	0.000264493	0.00137505	190.324	0.192351	0.8477 (0.9581)
	Type 1 - Severe constipation	4.08169e-05	0.0031662	190.06	0.0128914	0.9897 (0.9897)	2.34273e-05	0.00318689	190.058	0.00735116	0.9941 (0.9941)	0.000259731	0.00462949	190.06	0.0561037	0.9553 (0.9581)
	Type 2 - Minor constipation	0.00346167	0.00171115	190.082	2.02301	0.0445 (0.2757)	0.00359238	0.00172047	190.1	2.08802	0.0381 (0.3443)	0.000284927	0.00173277	190.177	0.164434	0.8696 (0.9581)
	Type 3 - Normal	-0.000182736	0.00108838	190.367	-0.167897	0.8668 (0.9706)	-0.000668402	0.00109736	190.341	-0.609098	0.5432 (0.9826)	0.000219998	0.00108068	190.168	0.203573	0.8389 (0.9581)
	Type 6 - Minor diarrhea	0.000976749	0.00155251	190.034	0.629144	0.5300 (0.9457)	0.000880079	0.00155606	190.017	0.565582	0.5723 (0.9826)	0.00224767	0.0014882	190.325	1.51032	0.1326 (0.5139)
	Type 7 - Severe Diarrhea	-0.000986578	0.00634696	190.104	-0.155441	0.8766 (0.9706)	-0.00243407	0.00635833	190.106	-0.382816	0.7023 (0.9855)	-0.00215257	0.00476928	190.56	-0.451341	0.6523 (0.9581)
	Less caffeine	-6.31732e-05	0.00205724	191.61	-0.0307077	0.9755 (0.9897)	0.000224154	0.00207841	191.679	0.107849	0.9142 (0.9855)	0.00453486	0.00210464	192.127	2.1547	0.0324 (0.1676)
	Normal caffeine	0.0022246	0.00157212	192.065	1.41503	0.1587 (0.6149)	0.00210333	0.00158295	192.237	1.32874	0.1855 (0.8215)	0.0020158	0.0016768	192.958	1.20217	0.2308 (0.6504)
	More caffeine	0.00232071	0.00345802	191.069	0.671109	0.5030 (0.9457)	0.00237337	0.00347881	191.151	0.682236	0.4959 (0.9826)	0.00277415	0.00452117	190.94	0.613591	0.5402 (0.9581)
	Less NSAIDs	-0.00337937	0.00293506	190.119	-1.15138	0.2510 (0.8646)	-0.00315271	0.00295117	190.12	-1.06829	0.2867 (0.9826)	0.000497282	0.00288685	190.373	0.172257	0.8634 (0.9581)
	Normal NSAIDs	-0.00204545	0.00119069	190.444	-1.71787	0.0874 (0.3873)	-0.00192438	0.00119645	190.51	-1.60841	0.1094 (0.6783)	-0.000311488	0.00115044	190.688	-0.270756	0.7869 (0.9581)
	More NSAIDs	0.00221201	0.00530836	190.655	0.416702	0.6774 (0.9539)	-0.00293276	0.00525495	190.548	-0.558095	0.5774 (0.9826)	-0.0024684	0.00323411	190.316	-0.763237	0.4463 (0.9581)
	Less nicotine	0.00131329	0.0021882	193.28	0.600166	0.5491 (0.9457)	0.00140721	0.00220631	193.34	0.637812	0.5244 (0.9826)	-0.00323163	0.00233312	193.953	-1.38511	0.1676 (0.5196)
	Normal nicotine	0.00664219	0.00207684	193.732	3.19822	0.0016 (0.0250)	0.00575866	0.0020886	193.928	2.75718	0.0064 (0.0990)	-0.00227803	0.00228248	194.892	-0.998048	0.3195 (0.8254)
	More nicotine	0.00296922	0.00399524	190.502	0.74319	0.4583 (0.9457)	0.000983135	0.0040031	190.573	0.245593	0.8063 (0.9855)	-0.000937257	0.00441002	190.347	-0.212529	0.8319 (0.9581)
	Pre-workout drink	0.000775456	0.0017122	190.817	0.4529	0.6511 (0.9539)	-0.000170166	0.00173294	190.99	-0.0981949	0.9219 (0.9855)	0.00752395	0.00178117	191.124	4.22416	0.0000 (0.0011)
	Number of diet sodas	-0.00071977	0.00142181	190.32	-0.506236	0.6133 (0.9539)	-0.000805016	0.0014322	190.3	-0.562085	0.5747 (0.9826)	7.78874e-05	0.00147897	190.26	0.0526633	0.9581 (0.9581)
	Alcohol	-0.000211048	0.000252819	190.075	-0.834781	0.4049 (0.9457)	-0.000125425	0.000240265	190.132	-0.522029	0.6023 (0.9826)	7.77769e-05	0.000239909	190.135	0.324193	0.7461 (0.9581)
	Hours of sleep	0.000688961	0.000716445	191.86	0.961638	0.3374 (0.9457)	0.000803248	0.000714448	191.895	1.12429	0.2623 (0.9826)	0.00169597	0.000716698	192.087	2.36637	0.0190 (0.1175)
	Sleep quality	-0.000233539	0.000819986	191.12	-0.284808	0.7761 (0.9539)	-0.000173405	0.000825736	191.208	-0.21	0.8339 (0.9855)	-0.000521348	0.000797296	191.308	-0.653896	0.5140 (0.9581)
	Stress rating	-0.00108792	0.000274563	191.479	-3.96237	0.0001 (0.0032)	-0.00106434	0.000276758	191.719	-3.84575	0.0002 (0.0051)	-0.000515393	0.000284652	192.454	-1.81061	0.0718 (0.3178)
	Symptom score	0.000478247	0.000684003	190.14	0.699188	0.4853 (0.9457)	0.000283702	0.000703066	190.154	0.403521	0.6870 (0.9855)	-9.7749e-05	0.000669635	190.106	-0.145974	0.8841 (0.9581)
	Minor illness	-0.000495872	0.00195528	190.204	-0.253606	0.8001 (0.9539)	-0.000540341	0.00196986	190.226	-0.274305	0.7841 (0.9855)	-0.00305697	0.00218092	190.563	-1.40169	0.1626 (0.5196)
	Mild illness	-0.000219713	0.0028404	190.512	-0.0773526	0.9384 (0.9897)	0.000629295	0.00285515	190.545	0.220407	0.8258 (0.9855)	0.000696492	0.00292141	190.963	0.238409	0.8118 (0.9581)
	Vomitted	-0.00219536	0.00346456	190.074	-0.633662	0.5271 (0.9457)	-0.00116219	0.00355133	190.091	-0.327254	0.7438 (0.9855)	-0.00314956	0.00347634	190.047	-0.906	0.3661 (0.8730)
	Change in living or dining	-0.00439618	0.00198273	190.088	-2.21723	0.0278 (0.2154)	-0.00405651	0.00200468	190.054	-2.02352	0.0444 (0.3443)	-0.00507216	0.00179914	190.027	-2.81921	0.0053 (0.0437)

## Sheet: Ruminococcus
	Variable	0-24 hours post					24-48 hours post					48-72 hours post
		Estimate	Std. Error	df	t value	p (adjusted p)	Estimate	Std. Error	df	t value	p (adjusted p)	Estimate	Std. Error	df	t value	p (adjusted p)
	Intercept	0.0404789	0.00964797	34.1256	4.19559	0.0002 (0.0057)	0.0425104	0.00954119	33.2357	4.45546	0.0001 (0.0028)	0.0416523	0.0098041	27.3645	4.24846	0.0002 (0.0069)
	Impact Load	5.781e-06	1.37718e-05	191.025	0.419769	0.6751 (0.8050)	5.79486e-06	1.39724e-05	191.259	0.414737	0.6788 (0.7794)	4.76918e-05	1.76413e-05	190.68	2.70343	0.0075 (0.0773)
	Time (hour)	-8.38809e-07	1.50312e-06	190.738	-0.558046	0.5775 (0.7650)	-7.25215e-07	1.55978e-06	190.771	-0.464948	0.6425 (0.7794)	8.09328e-07	1.5407e-06	190.894	0.525301	0.6000 (0.6889)
	Impact load*time	8.3173e-10	8.20044e-09	190.67	0.101425	0.9193 (0.9500)	-2.30025e-09	7.86201e-09	190.945	-0.292578	0.7702 (0.8233)	-3.15459e-08	1.32288e-08	190.716	-2.38465	0.0181 (0.1121)
	Player load	-5.99372e-06	4.28276e-06	191.588	-1.3995	0.1633 (0.5999)	-5.95755e-06	4.2887e-06	191.683	-1.38913	0.1664 (0.5697)	-7.88431e-06	4.20498e-06	191.103	-1.87499	0.0623 (0.2452)
	Orthopedic injury	-0.00160086	0.00219867	190.33	-0.728102	0.4674 (0.7008)	-0.001308	0.00218967	190.27	-0.59735	0.5510 (0.7794)	0.000678957	0.0021106	190.93	0.321689	0.7480 (0.8282)
	Type 1 - Severe constipation	-0.00265473	0.0049487	190.489	-0.536451	0.5923 (0.7650)	-0.00249219	0.00497745	190.472	-0.500696	0.6172 (0.7794)	-0.0107965	0.00710939	190.349	-1.51862	0.1305 (0.3593)
	Type 2 - Minor constipation	0.000672173	0.00267431	190.551	0.251345	0.8018 (0.8877)	0.000543131	0.00268679	190.592	0.202148	0.8400 (0.8606)	0.00180332	0.00266042	190.598	0.677834	0.4987 (0.6184)
	Type 3 - Normal	0.00174696	0.00169938	191.443	1.028	0.3052 (0.6436)	0.00174751	0.00171246	191.301	1.02047	0.3088 (0.6137)	0.00237474	0.00165924	190.598	1.43121	0.1540 (0.3672)
	Type 6 - Minor diarrhea	-0.0011617	0.00242676	190.381	-0.478702	0.6327 (0.7845)	-0.00154891	0.00243066	190.327	-0.637241	0.5247 (0.7794)	0.00147488	0.00228428	190.92	0.645665	0.5193 (0.6191)
	Type 7 - Severe Diarrhea	-0.0062296	0.0099187	190.633	-0.628066	0.5307 (0.7478)	-0.00542626	0.00992935	190.619	-0.546487	0.5854 (0.7794)	0.000905592	0.00731706	191.467	0.123764	0.9016 (0.9317)
	Less caffeine	-0.00741727	0.00319763	194.357	-2.31961	0.0214 (0.1670)	-0.00705592	0.00322892	194.323	-2.18522	0.0301 (0.2330)	-0.00435512	0.00321811	194.2	-1.35331	0.1775 (0.3931)
	Normal caffeine	-0.00286025	0.00243885	194.904	-1.17279	0.2423 (0.6436)	-0.00302734	0.00245384	194.932	-1.23372	0.2188 (0.5697)	-0.00189542	0.00255835	194.944	-0.740879	0.4597 (0.6084)
	More caffeine	-0.00385744	0.00538607	193.29	-0.716188	0.4747 (0.7008)	-0.00394578	0.00541469	193.325	-0.728718	0.4671 (0.7620)	0.0060439	0.00693128	192.215	0.871975	0.3843 (0.5957)
	Less NSAIDs	0.00632978	0.00458655	190.676	1.38007	0.1692 (0.5999)	0.00613998	0.00460844	190.659	1.33233	0.1843 (0.5697)	0.000377271	0.00443069	191.035	0.0851494	0.9322 (0.9322)
	Normal NSAIDs	-0.000335945	0.00185864	191.675	-0.180748	0.8568 (0.9158)	-0.000328202	0.0018661	191.773	-0.175875	0.8606 (0.8606)	0.00178569	0.0017646	191.701	1.01195	0.3128 (0.5335)
	More NSAIDs	0.0112942	0.00828037	192.236	1.36398	0.1742 (0.5999)	0.0120909	0.00819531	191.846	1.47534	0.1418 (0.5697)	0.00600804	0.00496419	190.912	1.21028	0.2277 (0.4705)
	Less nicotine	-0.00796483	0.00337579	194.032	-2.3594	0.0193 (0.1670)	-0.007587	0.0034041	194.253	-2.22878	0.0270 (0.2330)	-0.00585217	0.00354865	194.584	-1.64913	0.1007 (0.3470)
	Normal nicotine	-0.0010207	0.0031953	192.272	-0.319438	0.7497 (0.8608)	-0.00114213	0.00321168	192.084	-0.355619	0.7225 (0.7999)	-0.00549114	0.00345236	189.789	-1.59055	0.1134 (0.3515)
	More nicotine	-0.00712974	0.00623543	191.786	-1.14342	0.2543 (0.6436)	-0.00835788	0.0062426	191.891	-1.33885	0.1822 (0.5697)	-0.00488885	0.00676879	190.969	-0.722264	0.4710 (0.6084)
	Pre-workout drink	0.00339738	0.00266924	192.697	1.27279	0.2046 (0.6343)	0.00331709	0.00269868	192.993	1.22915	0.2205 (0.5697)	0.00684821	0.00272962	192.581	2.50885	0.0129 (0.1003)
	Number of diet sodas	0.00164244	0.00222039	191.263	0.739708	0.4604 (0.7008)	0.0013227	0.00223528	191.156	0.591736	0.5547 (0.7794)	-0.000512452	0.00227039	190.779	-0.225711	0.8217 (0.8783)
	Alcohol	-2.38918e-06	0.000395134	190.516	-0.00604651	0.9952 (0.9952)	0.000167732	0.00037518	190.672	0.447071	0.6553 (0.7794)	0.000303414	0.000368373	190.509	0.82366	0.4112 (0.5991)
	Hours of sleep	-0.00257749	0.00111249	194.678	-2.31686	0.0216 (0.1670)	-0.002863	0.00110906	194.605	-2.58145	0.0106 (0.1639)	-0.00337279	0.001096	194.129	-3.07736	0.0024 (0.0370)
	Sleep quality	0.00133402	0.00127689	193.453	1.04474	0.2974 (0.6436)	0.00138107	0.00128493	193.498	1.07482	0.2838 (0.6137)	0.00142954	0.00122136	192.939	1.17045	0.2433 (0.4713)
	Stress rating	-0.000433336	0.000426976	194.149	-1.0149	0.3114 (0.6436)	-0.000431498	0.0004299	194.374	-1.00372	0.3168 (0.6137)	-0.000347545	0.000434916	194.543	-0.799108	0.4252 (0.5991)
	Symptom score	-0.000916855	0.00106881	190.733	-0.857831	0.3921 (0.6752)	-0.00116999	0.00109777	190.756	-1.06579	0.2879 (0.6137)	-0.00152737	0.00102826	190.446	-1.48539	0.1391 (0.3593)
	Minor illness	-0.00270068	0.00305463	190.936	-0.884127	0.3777 (0.6752)	-0.00265588	0.00307508	190.966	-0.863678	0.3888 (0.6697)	0.00331521	0.00334603	191.434	0.990791	0.3230 (0.5335)
	Mild illness	-0.00385887	0.00443286	191.836	-0.870516	0.3851 (0.6752)	-0.00415724	0.00445277	191.84	-0.933629	0.3517 (0.6413)	-0.00440115	0.00447858	192.241	-0.982712	0.3270 (0.5335)
	Vomitted	-0.00765778	0.00541483	190.516	-1.41422	0.1589 (0.5999)	-0.00706121	0.00554613	190.566	-1.27318	0.2045 (0.5697)	-0.00997307	0.00533867	190.312	-1.86808	0.0633 (0.2452)
	Change in living or dining	-0.00539802	0.00309868	190.577	-1.74204	0.0831 (0.5153)	-0.00531709	0.00313106	190.455	-1.69818	0.0911 (0.5649)	-0.00560161	0.00276308	190.267	-2.02731	0.0440 (0.2275)

## Sheet: Verrucomicrobiales
	Variable	0-24 hours post					24-48 hours post					48-72 hours post
		Estimate	Std. Error	df	t value	p (adjusted p)	Estimate	Std. Error	df	t value	p (adjusted p)	Estimate	Std. Error	df	t value	p (adjusted p)
	Intercept	0.00170206	0.00728035	68.5156	0.233788	0.8158 (0.9673)	0.00318164	0.0072424	60.1975	0.439308	0.6620 (0.9603)	0.00425213	0.00735816	58.1303	0.57788	0.5656 (0.9973)
	Impact Load	1.56163e-05	1.1509e-05	191.557	1.35688	0.1764 (0.7953)	-1.00441e-05	1.16251e-05	191.864	-0.864007	0.3887 (0.9603)	2.66292e-05	1.50009e-05	191.05	1.77517	0.0775 (0.4803)
	Time (hour)	-3.11022e-07	1.25661e-06	191.123	-0.247509	0.8048 (0.9673)	-8.03714e-07	1.29848e-06	191.021	-0.618963	0.5367 (0.9603)	1.96837e-07	1.30967e-06	191.474	0.150296	0.8807 (0.9973)
	Impact load*time	-8.24046e-09	6.85642e-09	190.909	-1.20186	0.2309 (0.7953)	4.03339e-09	6.54367e-09	191.323	0.61638	0.5384 (0.9603)	-2.1124e-08	1.12484e-08	191.082	-1.87795	0.0619 (0.4798)
	Player load	4.8863e-06	3.57596e-06	192.627	1.36643	0.1734 (0.7953)	5.57457e-06	3.56634e-06	192.544	1.56311	0.1197 (0.9274)	4.36875e-06	3.57333e-06	191.823	1.2226	0.2230 (0.8640)
	Orthopedic injury	0.00453111	0.00183914	190.278	2.46371	0.0146 (0.2269)	0.00486799	0.00182389	190.091	2.66901	0.0083 (0.1281)	0.0042369	0.00179406	191.476	2.36163	0.0192 (0.2976)
	Type 1 - Severe constipation	0.00152935	0.00413857	190.618	0.369536	0.7121 (0.9673)	0.00154066	0.00414504	190.474	0.371689	0.7105 (0.9603)	0.00225644	0.00604851	190.309	0.373057	0.7095 (0.9973)
	Type 2 - Minor constipation	-0.000765437	0.00223633	190.724	-0.342274	0.7325 (0.9673)	-0.000876614	0.00223717	190.679	-0.39184	0.6956 (0.9603)	-0.00190234	0.00226262	190.771	-0.840769	0.4015 (0.9888)
	Type 3 - Normal	-0.00109145	0.00141924	192.379	-0.769039	0.4428 (0.9673)	-0.000715873	0.0014247	191.92	-0.502472	0.6159 (0.9603)	-0.000651916	0.0014111	190.85	-0.46199	0.6446 (0.9973)
	Type 6 - Minor diarrhea	-0.00132911	0.00202982	190.352	-0.654793	0.5134 (0.9673)	-0.00123357	0.00202451	190.171	-0.60932	0.5430 (0.9603)	-0.00107881	0.00194176	191.41	-0.555583	0.5791 (0.9973)
	Type 7 - Severe Diarrhea	-0.00034046	0.00829329	190.904	-0.0410524	0.9673 (0.9673)	0.000760097	0.00826743	190.745	0.0919387	0.9268 (0.9673)	-3.9606e-05	0.00621391	192.583	-0.00637377	0.9949 (0.9973)
	Less caffeine	0.000855138	0.00265408	194.649	0.322198	0.7476 (0.9673)	0.000626242	0.00267259	194.907	0.23432	0.8150 (0.9603)	9.19886e-06	0.00271579	194.645	0.00338717	0.9973 (0.9973)
	Normal caffeine	-0.000195192	0.00201836	192.131	-0.0967079	0.9231 (0.9673)	-8.31012e-05	0.00202562	192.992	-0.0410252	0.9673 (0.9673)	0.000189306	0.00214984	190.701	0.0880556	0.9299 (0.9973)
	More caffeine	0.00101186	0.00448352	194.781	0.225684	0.8217 (0.9673)	0.000971103	0.00449172	194.635	0.216199	0.8291 (0.9603)	0.000684406	0.00587859	193.726	0.116423	0.9074 (0.9973)
	Less NSAIDs	0.0019924	0.00383473	190.976	0.519568	0.6040 (0.9673)	0.00184652	0.00383693	190.813	0.481249	0.6309 (0.9603)	0.00110882	0.00376557	191.676	0.294462	0.7687 (0.9973)
	Normal NSAIDs	-0.00112092	0.00155169	192.772	-0.722388	0.4709 (0.9673)	-0.00121305	0.00155161	192.683	-0.781801	0.4353 (0.9603)	-0.00143002	0.00149803	192.892	-0.954606	0.3410 (0.9888)
	More NSAIDs	-0.00880558	0.00690682	193.568	-1.27491	0.2039 (0.7953)	-0.00480979	0.00681365	192.747	-0.705905	0.4811 (0.9603)	-0.00248316	0.00421981	191.438	-0.588454	0.5569 (0.9973)
	Less nicotine	-0.00296245	0.00277463	179.992	-1.06769	0.2871 (0.8900)	-0.00311343	0.00279626	184.654	-1.11343	0.2670 (0.9603)	-0.00278362	0.00296703	182.509	-0.938185	0.3494 (0.9888)
	Normal nicotine	-0.00106525	0.00261597	168.825	-0.40721	0.6844 (0.9673)	-0.000439414	0.00262766	173.209	-0.167226	0.8674 (0.9603)	-0.000562258	0.00285604	152.766	-0.196866	0.8442 (0.9973)
	More nicotine	-0.00244412	0.00520506	192.831	-0.469566	0.6392 (0.9673)	-0.000871241	0.00518994	192.774	-0.167871	0.8669 (0.9603)	-0.00438827	0.00575336	191.513	-0.762731	0.4466 (0.9888)
	Pre-workout drink	-9.18298e-05	0.00222455	194.231	-0.0412802	0.9671 (0.9673)	0.00068255	0.00223989	194.342	0.304725	0.7609 (0.9603)	-4.04095e-05	0.00231333	194.251	-0.0174681	0.9861 (0.9973)
	Number of diet sodas	0.000292756	0.00185493	191.97	0.157826	0.8748 (0.9673)	0.00038696	0.00186004	191.621	0.208039	0.8354 (0.9603)	-0.000256749	0.00193037	191.137	-0.133005	0.8943 (0.9973)
	Alcohol	0.000276671	0.000330442	190.618	0.837275	0.4035 (0.9673)	0.000200745	0.000312371	190.791	0.642648	0.5212 (0.9603)	0.000261115	0.000313332	190.61	0.833351	0.4057 (0.9888)
	Hours of sleep	0.00112765	0.000922195	193.914	1.22279	0.2229 (0.7953)	0.00106422	0.000917165	194.571	1.16034	0.2473 (0.9603)	0.000753797	0.000925208	194.78	0.814732	0.4162 (0.9888)
	Sleep quality	-0.00212869	0.00106245	194.919	-2.00356	0.0465 (0.4805)	-0.00218822	0.00106551	194.814	-2.05368	0.0413 (0.4272)	-0.00211828	0.00103426	194.668	-2.04812	0.0419 (0.4329)
	Stress rating	-0.000468614	0.000354634	194.876	-1.3214	0.1879 (0.7953)	-0.00048527	0.000355783	194.876	-1.36395	0.1742 (0.9603)	-0.000533695	0.000366567	194.024	-1.45593	0.1470 (0.6511)
	Symptom score	4.9836e-05	0.000893547	191.057	0.0557732	0.9556 (0.9673)	0.000210406	0.000913895	190.978	0.23023	0.8182 (0.9603)	3.88814e-05	0.000874699	190.485	0.0444511	0.9646 (0.9973)
	Minor illness	-0.00139832	0.002553	191.451	-0.547715	0.5845 (0.9673)	-0.00138499	0.00255939	191.341	-0.541142	0.5890 (0.9603)	-0.00119056	0.00284189	192.401	-0.418934	0.6757 (0.9973)
	Mild illness	-0.00253643	0.00369997	192.96	-0.685527	0.4938 (0.9673)	-0.00318459	0.0037021	192.738	-0.860212	0.3907 (0.9603)	-0.00565416	0.00379833	193.714	-1.48859	0.1382 (0.6511)
	Vomitted	0.00113445	0.00452829	190.628	0.250526	0.8025 (0.9673)	0.000327887	0.00461815	190.632	0.0709997	0.9435 (0.9673)	0.00242493	0.00454232	190.2	0.533853	0.5941 (0.9973)
	Change in living or dining	0.0116601	0.0025911	190.788	4.50008	0.0000 (0.0004)	0.0114001	0.00260749	190.434	4.37204	0.0000 (0.0006)	0.00978262	0.00235107	190.106	4.16092	0.0000 (0.0015)

## Sheet: Unifrac distance
	Variable	0-24 hours post					24-48 hours post					48-72 hours post
		Estimate	Std. Error	df	t value	p (adjusted p)	Estimate	Std. Error	df	t value	p (adjusted p)	Estimate	Std. Error	df	t value	p (adjusted p)
	Intercept	0.223938	0.0639981	168.16	3.49914	0.0006 (0.0185)	0.220025	0.0641459	161.021	3.43007	0.0008 (0.0166)	0.213846	0.0638842	161.373	3.3474	0.0010 (0.0192)
	Impact Load	3.29217e-05	0.000115704	195	0.284535	0.7763 (0.8056)	-5.28755e-06	0.000114792	194.135	-0.0460619	0.9633 (0.9633)	0.000193852	0.000148857	195.324	1.30227	0.1944 (0.3766)
	Time (hour)	-6.71368e-06	1.25885e-05	191.61	-0.533318	0.5944 (0.7755)	8.78666e-07	1.31934e-05	195.15	0.066599	0.9470 (0.9633)	4.08987e-06	1.30081e-05	194.041	0.314409	0.7535 (0.8343)
	Impact load*time	-1.81354e-08	6.92786e-08	194.663	-0.261774	0.7938 (0.8056)	-2.23833e-08	6.49468e-08	195.628	-0.34464	0.7307 (0.8844)	-1.36784e-07	1.10858e-07	195.946	-1.23386	0.2187 (0.3989)
	Player load	7.61821e-05	3.53096e-05	183.067	2.15754	0.0323 (0.1667)	8.43464e-05	3.49951e-05	194.089	2.41024	0.0169 (0.0654)	7.66884e-05	3.53898e-05	193.723	2.16696	0.0315 (0.0975)
	Orthopedic injury	0.0566317	0.0186545	194.188	3.03582	0.0027 (0.0379)	0.0441377	0.017765	196	2.48453	0.0138 (0.0612)	0.0438491	0.0178793	195.817	2.45251	0.0151 (0.0928)
	Type 1 - Severe constipation	-0.0759379	0.0418041	194.936	-1.81652	0.0708 (0.2440)	-0.0598392	0.0608248	194.683	-0.983795	0.3264 (0.5326)	-0.0641769	0.0607986	195.001	-1.05557	0.2925 (0.4533)
	Type 2 - Minor constipation	-0.063159	0.0225839	194.937	-2.79664	0.0057 (0.0440)	-0.0752905	0.0226674	194.539	-3.32154	0.0011 (0.0166)	-0.0744519	0.0227101	194.897	-3.27836	0.0012 (0.0192)
	Type 3 - Normal	-0.0233844	0.0140387	181.774	-1.66572	0.0975 (0.2748)	-0.0421699	0.0139707	195.637	-3.01844	0.0029 (0.0298)	-0.0405339	0.014115	195.998	-2.87169	0.0045 (0.0468)
	Type 6 - Minor diarrhea	0.0196407	0.0206167	192.941	0.952662	0.3420 (0.5889)	0.0314732	0.0193391	195.893	1.62744	0.1053 (0.2719)	0.0300623	0.0193285	195.99	1.55534	0.1215 (0.3138)
	Type 7 - Severe Diarrhea	0.141303	0.0835411	194.987	1.69142	0.0924 (0.2748)	0.108827	0.0511269	195.523	2.12856	0.0345 (0.1081)	0.114276	0.0517131	195.705	2.20981	0.0283 (0.0974)
	Less caffeine	-0.00590792	0.0239203	70.2157	-0.246984	0.8056 (0.8056)	-0.0349054	0.0250816	85.3632	-1.39167	0.1676 (0.3712)	-0.0331193	0.0248043	80.7186	-1.33523	0.1856 (0.3766)
	Normal caffeine	-0.054799	0.0166329	19.7621	-3.29461	0.0037 (0.0379)	-0.0514824	0.0186165	39.765	-2.76542	0.0086 (0.0612)	-0.0485054	0.0184126	34.949	-2.63436	0.0125 (0.0928)
	More caffeine	-0.0638984	0.042662	143.904	-1.49778	0.1364 (0.3020)	-0.143045	0.0572227	185.137	-2.49979	0.0133 (0.0612)	-0.136796	0.0572817	182.642	-2.38813	0.0180 (0.0928)
	Less NSAIDs	0.0140581	0.0385827	194.638	0.364363	0.7160 (0.8056)	0.0124105	0.0376131	195.95	0.329951	0.7418 (0.8844)	0.00957758	0.0374368	195.913	0.255833	0.7983 (0.8534)
	Normal NSAIDs	0.0232564	0.0153163	185.557	1.51841	0.1306 (0.3020)	0.0188825	0.0147131	193.162	1.28338	0.2009 (0.4152)	0.0173065	0.0146518	193.082	1.18118	0.2390 (0.4116)
	More NSAIDs	0.0189898	0.0676648	178.46	0.280645	0.7793 (0.8056)	0.0807916	0.0422198	195.997	1.9136	0.0571 (0.1610)	0.0803635	0.0420508	195.695	1.91111	0.0575 (0.1619)
	Less nicotine	0.0262458	0.0229657	52.1563	1.14283	0.2583 (0.4807)	-0.0261175	0.0262687	69.4023	-0.994246	0.3236 (0.5326)	-0.0247502	0.0256295	68.4393	-0.96569	0.3376 (0.4984)
	Normal nicotine	0.00878744	0.0196759	17.5835	0.446608	0.6606 (0.8056)	0.0141325	0.0220665	18.8663	0.640449	0.5296 (0.7411)	0.0166322	0.0214486	17.024	0.775447	0.4487 (0.6104)
	More nicotine	0.0455324	0.0518149	194.368	0.878751	0.3806 (0.6210)	0.0326107	0.0578758	195.614	0.563459	0.5738 (0.7411)	0.0331079	0.057387	195.993	0.576923	0.5647 (0.6732)
	Pre-workout drink	0.044714	0.0213547	141.013	2.09387	0.0381 (0.1686)	0.0579737	0.0224136	154.568	2.58654	0.0106 (0.0612)	0.0502092	0.0222094	152.365	2.26072	0.0252 (0.0974)
	Number of diet sodas	-0.00551385	0.0185987	194.98	-0.296463	0.7672 (0.8056)	0.00467883	0.019308	195.661	0.242325	0.8088 (0.9286)	0.00169036	0.0193152	195.684	0.0875143	0.9304 (0.9304)
	Alcohol	0.00229581	0.00334649	194.238	0.686035	0.4935 (0.7649)	0.00185694	0.00312952	195.4	0.593364	0.5536 (0.7411)	0.00192686	0.00314332	195.388	0.613001	0.5406 (0.6703)
	Hours of sleep	0.0110574	0.00826246	80.2788	1.33826	0.1846 (0.3815)	0.0099841	0.00862381	109.513	1.15774	0.2495 (0.4576)	0.00903904	0.00853978	106.258	1.05846	0.2922 (0.4533)
	Sleep quality	0.00543852	0.00983781	81.1477	0.552819	0.5819 (0.7755)	0.0113491	0.00984036	128.338	1.15332	0.2509 (0.4576)	0.0132699	0.00979095	120.034	1.35532	0.1779 (0.3766)
	Stress rating	-0.00799412	0.00324093	89.8573	-2.46661	0.0155 (0.0963)	-0.00715267	0.00334183	95.8019	-2.14035	0.0349 (0.1081)	-0.00752499	0.00333566	89.3757	-2.25592	0.0265 (0.0974)
	Symptom score	-0.00472896	0.00901257	194.757	-0.524707	0.6004 (0.7755)	0.000765918	0.00889224	195.011	0.0861333	0.9314 (0.9633)	-0.000795646	0.00879091	194.571	-0.0905078	0.9280 (0.9304)
	Minor illness	-0.038946	0.0255797	193.528	-1.52253	0.1295 (0.3020)	-0.0247289	0.027435	194.808	-0.901365	0.3685 (0.5712)	-0.0205	0.0274428	193.738	-0.74701	0.4560 (0.6104)
	Mild illness	0.0673342	0.0366721	192.663	1.83612	0.0679 (0.2440)	0.0268786	0.0372834	189.441	0.720927	0.4718 (0.6965)	0.0266763	0.0370635	188.853	0.719746	0.4726 (0.6104)
	Vomitted	0.0245326	0.0458579	194.001	0.534971	0.5933 (0.7755)	0.00943791	0.0463288	193.883	0.203716	0.8388 (0.9287)	0.017081	0.0457131	193.51	0.373657	0.7091 (0.8141)
	Change in living or dining	-0.0293069	0.0261414	194.977	-1.12109	0.2636 (0.4807)	-0.0361491	0.0238701	193.148	-1.51441	0.1316 (0.3137)	-0.0333518	0.0236881	193.768	-1.40795	0.1607 (0.3766)

[truncated: 45 more sheets: Faiths Phylogentic Diversity, Linear models for CLR, Simpsons Diversity Index, Anaerostipes, Anaerostipes harus, Bacteriodaceae, Bacteroidales, Bacteroides, Bifidobacteriaceae, Bifidobacteriales, Bifidobacterium, Burkholderiales, Campylobacerales, Clostridiaceae, Clostridiales, Enterobacterales, Lachnospiraceae, Lachnospirales, Lactobacillales, Lactobacillus …]
